# Supplementary material for: Therapeutic Effects of Topical Application of Lycium barbarum Polysaccharide in a Murine Model of Dry Eye
Source: Front Med (Lausanne). 2022 Mar 11;9:827594. doi: 10.3389/fmed.2022.827594 (PMC8961801; doi:10.3389/fmed.2022.827594)
Supplement: Supplementary file 1 [file Data_Sheet_1.XLSX]

## Sheet: Fluorescein staining scores
Fluorescein staining scores	NS	DS+PBS	DS+LLPB	DS+MLPB	DS+HLPB
Baseline	1	2	1	2	1
	0	0	0	1	0
	0	0	0	0	2
	2	1	2	2	1
	0	0	1	1	2
	2	2	0	0	0
	0	0	2	0	0
	0	1	0	0	1
	0	0	0	0	0
	0	1	0	0	0
Day 0	3	12	11	10	9
	0	12	12	11	12
	0	12	11	11	12
	2	11	12	12	10
	2	10	8	12	12
	3	12	12	12	12
	1	12	12	12	12
	0	12	12	12	12
	0	12	12	12	12
	2	12	12	12	12
Days 3	2	7	7	5	6
	1	5	6	7	3
	0	10	5	5	6
	0	6	6	6	4
	0	8	8	5	6
	1	9	8	7	5
	1	10	6	6	6
	2	10	7	6	7
	2	8	7	6	4
	1	8	8	6	6
Days 10	1	6	5	5	3
	0	5	5	6	4
	0	10	5	5	5
	0	6	8	6	4
	0	9	8	3	6
	0	10	7	7	3
	0	10	5	6	5
	1	12	7	5	6
	2	8	6	6	5
	2	10	8	7	6

## Sheet: Corneal irregularity scores
Corneal irregularity scores	NS	DS+PBS	DS+LLPB	DS+MLPB	DS+HLPB
Baseline	0	0	0	0	0
	0	0	0	0	0
	0	0	0	0	0
	0	0	0	0	0
	0	0	0	0	0
	0	0	0	0	0
	0	0	0	0	0
	0	0	0	0	0
	0	0	0	0	0
	0	0	0	0	0
Day 0	0	2	3	5	3
	0	2	5	2	1
	1	4	2	2	1
	0	2	1	1	5
	0	3	5	1	2
	0	2	4	3	1
	0	4	2	1	2
	0	3	1	2	2
	0	5	1	1	1
	0	2	2	0	2
Days 3	0	1	1	2	0
	0	1	2	2	2
	0	2	1	2	2
	0	1	2	1	3
	0	3	3	1	0
	0	2	2	3	2
	0	4	2	1	1
	0	2	1	2	3
	0	2	2	2	1
	0	4	2	1	2
Days 10	0	1	0	2	1
	0	1	2	1	0
	0	4	2	3	1
	0	1	1	4	2
	0	2	2	1	0
	0	3	3	2	0
	0	4	1	2	0
	0	2	2	3	1
	0	3	2	1	1
	0	2	3	1	1

## Sheet: Tear secretion rate
Tear secretion rate/millimeter(s)	NS	DS+PBS	DS+LLPB	DS+MLPB	DS+HLPB
Baseline	5	10	9	7	9
	11	11	3	6	6
	15	6	6	8	12
	3	11	7	7	8
	6	10	9	7	11
	4	10	8	7	10
	8	5	8	13	9
	10	6	8	10	7
	8	9	8	10	7
	9	10	9	5	5
Day 0	12	2	1	0	1
	9	2	1	2	2
	9	2	1	1	4
	10	1	2	2	0
	15	2	1	4	1
	7	2	1	1	1
	11	3	2	1	2
	6	3	3	3	1
	6	3	0	2	3
	15	1	2	5	2
Days 3	13	6	9	10	6
	9	5	6	7	8
	13	6	4	6	7
	10	5	6	5	7
	10	3	4	4	7
	8	3	4	7	6
	8	4	6	6	7
	8	4	5	3	6
	9	3	4	6	7
	13	3	5	3	6
Days 10	11	6	13	14	9
	10	5	8	9	13
	9	7	9	8	9
	9	5	6	10	8
	11	3	7	7	7
	8	4	6	8	10
	9	8	8	8	7
	6	6	7	5	7
	11	2	8	7	9
	12	3	5	5	7

## Sheet: TBUTs
TBUTs/second(s)	NS	DS+PBS	DS+LLPB	DS+MLPB	DS+HLPB
Baseline	6	8	5	5	4
	8	7	8	6	5
	6	5	6	4	5
	5	8	6	5	5
	7	7	4	4	5
	5	6	5	6	4
	7	6	4	7	8
	6	7	5	6	6
	4	6	5	5	7
	5	6	5	6	6
Day 0	5	0	0	1	1
	4	0	0	0	0
	6	0	0	0	0
	4	0	0	0	0
	7	0	0	0	0
	4	0	0	0	0
	4	0	0	0	0
	7	0	0	0	0
	6	0	0	0	0
	4	0	0	0	0
Days 3	4	1	2	3	2
	5	1	1	1	3
	5	0	3	3	2
	6	2	1	2	2
	5	1	2	2	3
	5	0	1	1	2
	4	1	2	2	1
	4	0	1	1	1
	4	0	2	2	2
	5	0	1	1	2
Days 10	4	1	2	3	3
	5	1	2	2	3
	5	0	3	3	2
	6	2	1	2	2
	5	1	2	3	3
	5	0	2	1	3
	4	1	2	1	2
	6	1	1	1	1
	4	1	2	2	2
	4	1	2	1	2

## Sheet: Inflammatory cell count
Inflammatory cells/HPF	NS	DS+PBS	DS+LLPB	DS+MLPB	DS+HLPB
	8	110	42	40	24
	10	114	46	43	28
	10	116	48	44	28
	11	118	53	46	30
	12	124	55	48	32
	12	126	56	52	35
	14	128	60	52	36
	16	134	64	54	38
	16	136	67	55	42
	18	138	72	62	46

## Sheet: Relative TNF-αexpression levels
Relative TNF-αexpression levels	NS	DS+PBS	DS+LLPB	DS+MLPB	DS+HLPB
	1	2.28153	4.28709	4.56305	3.86375
	0.823591	27.6652	4.22807	4.28709	4.28709
	1.39474	30.6965	4.14106	6.1475	3.81055
	1.09429	2.18859	9.64646	7.26015	3.78423
	1.18921	34.5353	9.84916	6.6807	4.19887

## Sheet: Safety test
Draize scale scores	NS	PBS	LLBP	MLBP	HLBP		Fluorescein staining scores	NS	PBS	LLBP	MLBP	HLBP
Baseline	0	0	0	0	0			0	0	0	0	0
	0	0	0	0	0			0	0	0	0	0
	0	0	0	0	0			0	2	0	0	0
	0	0	0	0	0			0	0	0	0	0
Day 1	0	0	0	1	0			0	0	0	0	0
	0	1	0	0	0			0	0	0	0	0
	0	0	0	0	0			0	0	0	0	0
	0	0	1	1	0			0	0	0	0	0
Days 2	0	0	0	0	0			0	0	0	0	0
	0	0	1	1	0			0	0	0	0	0
	0	0	0	0	0			0	0	0	0	0
	0	0	0	0	0			0	0	0	0	0
Days 3	0	0	0	0	0			0	0	0	0	0
	0	0	0	0	0			0	0	0	0	0
	0	0	0	1	0			0	0	0	0	0
	0	0	0	0	0			0	0	0	0	0
Days 7	0	0	0	0	0			0	0	0	0	0
	0	0	0	1	0			0	0	0	0	0
	0	0	0	0	0			0	0	0	0	0
	0	0	0	0	0			0	0	0	0	0
